# Supplementary material for: Neuroendocrine Regulation of Plasma Cortisol Levels During Smoltification and Seawater Acclimation of Atlantic Salmon
Source: Front Endocrinol (Lausanne). 2022 Apr 21;13:859817. doi: 10.3389/fendo.2022.859817 (PMC9069684; doi:10.3389/fendo.2022.859817)
Supplement: Supplementary file 1 [file DataSheet_1.zip]

Archive with 2 entries (2 files):
- Supplementary Material.docx
- Supporting Data.CSV
