# Supplementary material for: Neuroendocrine Regulation of Plasma Cortisol Levels During Smoltification and Seawater Acclimation of Atlantic Salmon
Source: Front Endocrinol (Lausanne). 2022 Apr 21;13:859817. doi: 10.3389/fendo.2022.859817 (PMC9069684; doi:10.3389/fendo.2022.859817)
Supplement: Supplementary file 1 [file DataSheet_1.zip › Supporting Data.CSV]

fish.id	date	time	group	season	saltwater	fork.length	weight	condition.factor	plasma.cortisol	plasma.acth	plasma.osmolality	gill.nka	poa.avt	poa.crf.b1	poa.crf.b2	poa.uts.1a	poa.uts.1b	poa.crf.a1	poa.crf.a2	hyp.crf.b1	hyp.crf.b2	hyp.crf.a1	hyp.crf.a2	hyp.uts.1a	hyp.uts.1b	pit.pomc.a1	pit.pomc.a2	pit.pomc.b	pit.pc1	pit.pc2	pit.crf.r1a	pit.crf.r1b	pit.avtr.v1a2
1	2018-02-18	feb	smolt	y	n	14.9	38.3	1.16	2.25	250.8	313	3.34	NA	NA	NA	NA	NA	NA	NA	NA	NA	NA	NA	NA	NA	NA	NA	NA	NA	NA	NA	NA	NA
2	2018-02-18	feb	smolt	y	n	13.9	27.6	1.03	1.38	219.9	310	5.45	NA	NA	NA	NA	NA	NA	NA	NA	NA	NA	NA	NA	NA	0.01	0.01	NA	1.90	2.65	0.60	2.05	0.11
3	2018-02-18	feb	smolt	y	n	13.7	28	1.09	0.83	262.2	317	4.80	1.44	2.59	1.11	NA	1.83	1.31	1.21	0.30	0.50	0.59	0.25	0.58	0.71	NA	NA	NA	NA	NA	NA	NA	NA
4	2018-02-18	feb	smolt	y	n	14.3	33	1.13	0.67	118.8	324	7.18	0.35	0.43	1.38	1.02	1.23	2.37	1.69	0.31	0.46	0.46	0.17	0.58	0.61	0.02	0.01	0.05	1.68	2.52	0.59	2.75	0.22
5	2018-02-18	feb	smolt	y	n	15.1	42.8	1.24	NA	219.5	302	4.70	0.98	2.20	1.67	2.49	0.80	1.56	1.23	0.29	0.52	0.63	0.20	0.71	0.39	0.02	0.01	0.06	0.75	2.80	0.35	1.87	0.13
6	2018-02-18	feb	smolt	y	n	14.2	35.1	1.23	0.3	289.55	322	NA	NA	NA	NA	NA	NA	NA	NA	NA	NA	NA	NA	NA	NA	NA	NA	NA	NA	NA	NA	NA	NA
7	2018-02-18	feb	parr	y	n	9.6	9.4	1.06	0.15	279.2	NA	3.70	NA	NA	NA	NA	NA	NA	NA	NA	NA	NA	NA	NA	NA	NA	NA	NA	NA	NA	NA	NA	NA
8	2018-02-18	feb	parr	y	n	9.7	10.5	1.15	0.2	157.3	317	3.68	NA	NA	NA	NA	NA	NA	NA	NA	NA	NA	NA	NA	NA	NA	NA	NA	NA	NA	NA	NA	NA
9	2018-02-18	feb	parr	y	n	10.1	10.4	1.01	NA	NA	325	4.90	0.65	2.43	1.85	1.03	0.48	2.50	2.13	0.50	0.53	0.50	0.19	0.91	1.05	NA	NA	NA	NA	NA	NA	NA	NA
10	2018-02-18	feb	parr	y	n	9.9	10	1.03	0.24	405.95	329	3.79	NA	NA	NA	NA	NA	NA	NA	NA	NA	NA	NA	NA	NA	0.02	NA	0.07	0.34	2.00	0.67	3.11	NA
11	2018-02-18	feb	parr	y	n	9.9	10.2	1.05	0.03	128.51	286	3.77	1.45	2.30	1.71	1.36	1.57	1.87	2.12	0.30	0.44	0.38	0.18	0.61	0.69	0.04	0.03	0.05	0.31	4.26	NA	3.49	0.07
12	2018-02-18	feb	parr	y	n	10.7	14.1	1.15	0.34	314.09	317	9.84	0.26	0.59	0.81	1.09	1.30	1.43	1.37	0.32	0.52	0.20	0.21	2.04	0.66	0.03	0.03	0.03	0.37	2.48	0.36	2.27	0.07
13	2018-02-18	feb	smolt	y	n	14.1	31.8	1.13	0.17	218.41	298.5	3.52	1.18	2.62	1.31	1.08	1.21	1.19	1.06	0.66	0.71	0.26	0.28	1.15	0.59	0.03	0.03	0.02	0.20	3.73	0.60	2.54	0.17
14	2018-02-18	feb	smolt	y	n	14.7	36.4	1.15	0.44	248.11	318	4.86	2.65	4.02	2.08	2.58	0.62	1.27	1.99	0.42	0.57	0.30	0.17	0.76	0.50	0.05	0.08	0.05	0.20	7.02	0.82	3.72	0.11
15	2018-02-18	feb	smolt	y	n	14.2	31.6	1.1	0.09	358.41	309	6.85	3.27	6.08	2.30	1.99	0.46	2.35	2.90	0.26	0.40	0.17	0.16	0.65	NA	0.05	0.06	0.05	0.33	4.81	0.43	3.31	0.10
16	2018-02-18	feb	smolt	y	n	14.5	33.7	1.11	0.48	204.4	343	4.84	NA	NA	NA	NA	NA	NA	NA	NA	NA	NA	NA	NA	NA	NA	NA	NA	NA	NA	NA	NA	NA
17	2018-02-18	feb	smolt	y	n	14.8	32.8	1.01	0.64	585.37	322	5.33	1.13	3.42	1.78	1.33	0.48	1.44	1.23	0.19	0.60	0.35	0.26	1.57	0.83	0.04	0.03	0.03	0.22	3.39	NA	2.80	0.08
18	2018-02-18	feb	smolt	y	n	15.1	33.6	0.98	1.78	89.94	301.33	5.32	3.59	4.10	2.60	0.97	1.14	2.64	2.39	0.43	0.65	0.40	0.27	0.90	0.68	0.06	0.05	0.03	0.45	4.21	0.55	2.10	0.25
19	2018-02-18	feb	parr	y	n	10.1	12.5	1.21	0.44	215.03	302	3.50	NA	NA	NA	NA	NA	NA	NA	NA	NA	NA	NA	NA	NA	NA	NA	NA	NA	NA	NA	NA	NA
20	2018-02-18	feb	parr	y	n	10.2	11.7	1.1	0.05	183.15	NA	3.97	0.89	1.69	1.62	2.50	1.10	1.48	1.78	0.42	0.40	0.50	0.18	0.32	0.47	0.04	0.03	0.03	0.32	3.49	0.79	2.65	0.09
21	2018-02-18	feb	parr	y	n	11.1	15.3	1.12	0.3	304.18	277.5	8.12	NA	0.29	0.85	1.07	1.11	1.12	1.27	0.47	0.50	0.42	0.29	1.43	0.46	0.05	0.03	0.04	0.24	3.50	0.56	2.77	0.08
22	2018-02-18	feb	parr	y	n	10.8	13.2	1.05	0.3	381.94	309	5.31	1.73	2.43	1.33	1.39	1.63	1.31	1.66	0.19	0.38	0.44	0.16	1.43	0.43	0.04	0.04	0.04	NA	2.74	0.67	1.88	0.09
23	2018-02-18	feb	parr	y	n	11.1	15	1.1	0.3	215.49	316	4.70	1.49	2.39	1.54	1.85	0.89	1.90	1.98	0.45	0.56	0.42	0.27	1.60	1.05	0.06	0.04	0.03	0.30	4.41	0.58	2.37	0.09
24	2018-02-18	feb	parr	y	n	10.7	12.1	0.99	0.3	338.83	310	8.76	1.29	2.36	1.46	2.37	0.88	1.38	1.51	0.37	0.50	0.29	0.27	3.05	0.74	0.05	0.04	0.04	0.44	3.61	0.58	2.45	0.05
25	2019-04-01	april	smolt	y	n	16.2	49.3	1.16	34.38	169.19	292	8.03	1.46	2.25	1.39	1.11	1.32	NA	1.54	0.25	0.37	0.37	0.11	0.41	0.22	0.05	0.05	0.04	1.31	3.57	0.26	2.55	0.10
26	2019-04-01	april	smolt	y	n	15.8	42.6	1.08	2.57	114.9	291.5	5.08	NA	0.36	1.17	1.80	1.63	1.10	0.31	0.18	0.35	0.50	0.16	0.59	0.11	0.02	0.02	0.04	0.77	2.22	0.54	2.23	0.07
27	2019-04-01	april	smolt	y	n	15.2	39.7	1.13	4.72	125	293	10.59	0.86	1.38	1.19	1.31	1.54	1.06	1.12	0.18	0.34	0.30	0.13	1.26	0.38	0.03	0.03	0.04	1.17	3.70	0.49	2.89	0.05
28	2019-04-01	april	smolt	y	n	16.6	49.7	1.09	NA	392.7	310	7.73	2.14	2.98	1.84	1.86	0.85	1.23	1.38	NA	0.42	0.36	0.14	0.41	0.43	0.07	0.07	0.06	1.71	5.23	0.50	2.85	0.09
29	2019-04-01	april	smolt	y	n	16	41.3	1.01	3.55	141.2	305.5	9.95	NA	NA	NA	NA	NA	NA	NA	NA	NA	NA	NA	NA	NA	NA	NA	NA	NA	NA	NA	NA	NA
30	2019-04-01	april	smolt	y	n	15.4	36.5	1	11.85	117.1	318	10.86	NA	NA	NA	NA	NA	NA	NA	NA	NA	NA	NA	NA	NA	NA	NA	NA	NA	NA	NA	NA	NA
31	2019-04-01	april	parr	y	n	12.2	18.1	1	1	39.41	292	10.84	NA	NA	NA	NA	NA	NA	NA	NA	NA	NA	NA	NA	NA	NA	NA	NA	NA	NA	NA	NA	NA
32	2019-04-01	april	parr	y	n	10.8	17.6	1.4	2.32	NA	334	6.12	0.56	1.28	1.14	NA	1.91	1.16	1.23	0.49	0.58	0.41	0.11	0.28	0.54	0.04	0.04	0.04	2.25	4.23	0.41	2.79	0.07
33	2019-04-01	april	parr	y	n	10.3	14.7	1.35	2.24	51.4	301	4.33	1.03	2.01	1.57	2.38	0.86	2.24	1.79	0.33	0.26	0.32	0.16	0.39	0.18	0.02	0.03	0.02	0.97	1.53	0.67	2.55	0.09
34	2019-04-01	april	parr	y	n	11.9	18.8	1.12	5.42	127.15	311	8.53	NA	NA	1.97	1.50	0.54	1.54	2.15	0.31	0.32	0.46	0.19	1.69	0.30	0.03	0.04	0.03	1.48	3.30	0.76	2.53	0.07
35	2019-04-01	april	parr	y	n	10.9	13	1	1.89	120.84	298	11.45	NA	NA	NA	NA	NA	NA	NA	NA	NA	NA	NA	NA	NA	NA	NA	NA	NA	NA	NA	NA	NA
36	2019-04-01	april	parr	y	n	11.7	15.1	0.94	0.55	105.29	309.67	6.45	NA	NA	NA	NA	NA	NA	NA	NA	NA	NA	NA	NA	NA	NA	NA	NA	NA	NA	NA	NA	NA
37	2019-04-01	april	smolt	y	n	16.3	45.6	1.05	1.86	505.72	269.5	9.27	0.84	1.64	1.09	2.86	1.76	0.92	1.23	0.16	0.23	0.22	0.10	0.49	0.16	0.05	0.03	0.02	0.76	2.79	0.50	2.98	0.13
38	2019-04-01	april	smolt	y	n	16	43.6	1.06	3.88	205.93	301	9.83	2.83	3.97	2.03	1.30	0.68	1.12	1.84	0.22	0.28	0.27	0.14	0.99	0.27	0.05	0.05	0.04	1.87	5.98	NA	NA	0.04
39	2019-04-01	april	smolt	y	n	16.4	46.2	1.05	8.37	207.19	304	12.71	1.93	3.14	1.30	1.43	1.00	1.10	1.38	0.22	0.31	0.19	NA	1.31	0.18	0.06	0.04	0.03	1.01	3.44	0.66	3.19	0.09
40	2019-04-01	april	smolt	y	n	17.2	52.3	1.03	2.65	202.77	322	9.73	3.06	4.56	2.12	NA	1.45	0.93	1.83	0.13	0.15	0.24	0.12	0.57	0.18	0.04	0.03	0.02	1.08	2.24	0.73	1.73	0.14
41	2019-04-01	april	smolt	y	n	15.4	40.3	1.1	2.07	126.43	312	7.13	NA	NA	NA	NA	NA	NA	NA	NA	NA	NA	NA	NA	NA	NA	NA	NA	NA	NA	NA	NA	NA
42	2019-04-01	april	smolt	y	n	15.6	40.2	1.06	3.38	205.11	326.33	8.81	NA	NA	NA	NA	NA	NA	NA	NA	NA	NA	NA	NA	NA	NA	NA	NA	NA	NA	NA	NA	NA
43	2019-04-01	april	parr	y	n	10.1	10	0.97	0.23	346.47	261.5	6.89	0.11	1.91	0.82	1.82	3.25	1.35	0.72	0.34	0.57	0.84	0.39	1.41	0.88	0.05	NA	0.05	2.60	6.30	3.42	4.76	0.11
44	2019-04-01	april	parr	y	n	11.2	13.3	0.95	0.1	225.46	306	7.53	0.30	1.15	0.89	1.41	1.14	0.82	1.08	0.36	0.58	0.55	0.53	1.81	0.95	0.02	0.04	0.03	1.56	2.19	0.30	1.62	NA
45	2019-04-01	april	parr	y	n	10.4	12.2	1.08	0.91	177.72	287	3.51	0.13	0.64	0.77	1.16	2.01	2.22	1.62	0.59	0.39	0.48	0.16	0.43	0.56	0.05	0.04	0.04	1.73	4.09	2.87	5.96	0.11
46	2019-04-01	april	parr	y	n	10.7	11.9	0.97	2.85	152.99	299	3.31	0.38	1.06	0.83	1.90	1.32	3.11	1.08	0.35	0.46	0.44	0.18	0.58	0.61	0.05	0.05	0.04	1.86	2.85	2.35	3.51	0.10
47	2019-04-01	april	parr	y	n	10.4	11.2	1	0.75	530.71	331	4.21	0.78	1.55	1.09	1.96	NA	1.68	1.64	0.55	0.54	0.66	0.29	0.47	0.54	0.04	0.03	0.05	1.04	1.68	0.94	2.45	0.06
48	2019-04-01	april	parr	y	n	13	19.8	0.9	2.77	164.49	315	8.22	NA	NA	NA	NA	NA	NA	NA	NA	NA	NA	NA	NA	NA	NA	NA	NA	NA	NA	NA	NA	NA
49	2019-05-06	may	smolt	y	y	15.9	40.7	1.01	NA	247.27	338	11.08	NA	NA	NA	NA	NA	NA	NA	NA	NA	NA	NA	NA	NA	NA	NA	NA	NA	NA	NA	NA	NA
50	2019-05-06	may	smolt	y	y	16.5	42.5	0.95	0.95	226.28	320	14.79	NA	NA	NA	NA	NA	NA	NA	NA	NA	NA	NA	NA	NA	NA	NA	NA	NA	NA	NA	NA	NA
51	2019-05-06	may	smolt	y	y	15.9	41.3	1.03	0.55	235.42	320	11.65	1.66	2.65	1.42	2.69	1.02	1.30	1.06	0.20	0.53	0.50	0.33	1.17	0.22	0.06	0.03	0.06	1.09	4.54	1.36	3.61	0.08
52	2019-05-06	may	smolt	y	y	16.7	36.5	0.78	2.07	348.62	315	15.12	NA	NA	NA	NA	NA	NA	NA	NA	NA	NA	NA	NA	NA	NA	NA	NA	NA	NA	NA	NA	NA
53	2019-05-06	may	smolt	y	y	17.2	51.3	1.01	0.05	505.1	321	13.11	NA	0.46	NA	1.47	1.53	0.91	0.77	0.20	0.44	0.52	0.24	0.67	0.31	0.05	0.05	0.05	1.08	5.11	1.44	3.60	0.09
54	2019-05-06	may	smolt	y	y	17.8	57.2	1.01	6.59	445.25	NA	11.69	2.64	4.05	1.57	1.64	1.13	1.06	1.24	0.22	0.63	0.55	0.22	3.44	0.54	0.05	0.04	0.06	1.58	5.37	1.11	3.12	0.13
55	2019-05-06	may	parr	y	y	10.8	14	1.11	0.87	162	276	3.12	NA	0.51	0.91	1.87	1.90	1.76	0.64	0.05	0.23	0.29	0.05	0.14	0.23	0.02	0.03	0.02	0.62	1.60	1.73	2.07	0.11
56	2019-05-06	may	parr	y	y	10.7	12.9	1.05	0.18	303.52	291.67	3.79	0.82	2.41	1.65	NA	1.66	2.08	1.67	0.38	0.40	0.92	0.18	0.31	0.30	0.04	0.02	0.03	0.44	2.32	2.02	2.99	0.09
57	2019-05-06	may	parr	y	y	10.9	13.5	1.04	0.72	163.73	305	5.04	0.13	0.75	0.72	1.04	3.36	0.57	0.49	0.55	NA	1.89	NA	NA	NA	NA	NA	NA	NA	NA	NA	NA	NA
58	2019-05-06	may	parr	y	y	10.7	12.8	1.04	0.3	186.64	302	2.60	0.72	1.81	1.21	2.36	2.05	1.09	1.13	0.26	0.25	0.36	0.07	0.20	0.38	0.07	0.04	0.04	0.75	3.16	1.50	3.26	0.08
59	2019-05-06	may	parr	y	y	11	13.7	1.03	0.3	NA	313	2.08	NA	NA	NA	NA	NA	NA	NA	NA	NA	NA	NA	NA	NA	0.06	0.02	0.05	0.71	2.68	2.28	3.35	0.09
60	2019-05-06	may	parr	y	y	10.4	11.4	1.01	0.35	202.46	305	5.33	1.14	2.33	1.99	2.39	1.28	1.98	1.87	0.20	0.23	0.44	0.07	0.18	0.18	0.06	0.02	0.05	0.82	2.94	2.77	3.01	0.20
61	2019-05-06	may	parr	y	y	9.8	10.4	1.1	1.54	113.29	274	4.02	NA	NA	NA	NA	NA	NA	NA	NA	NA	NA	NA	NA	NA	NA	NA	NA	NA	NA	NA	NA	NA
62	2019-05-06	may	parr	y	y	12.8	21	1	0.07	75.22	321.5	NA	2.14	3.61	2.53	2.15	1.02	2.01	2.93	0.27	0.31	0.81	0.10	0.31	0.26	0.04	0.02	0.06	NA	3.97	1.21	4.91	0.17
63	2019-05-06	may	parr	y	y	11.1	14.7	1.07	0.51	169.21	307	2.89	0.61	1.80	1.04	1.82	2.44	1.05	1.14	0.16	0.27	0.64	0.06	0.21	0.28	0.05	0.01	0.05	0.44	2.31	0.90	3.79	0.08
64	2019-05-06	may	parr	y	y	11.1	13.2	0.97	0.46	143.38	298	4.69	0.30	1.29	0.94	1.60	2.34	1.20	1.06	0.31	0.42	0.96	0.17	0.47	0.38	0.05	0.01	0.04	0.73	1.72	1.33	5.43	0.14
65	2019-05-06	may	parr	y	y	11.8	16.3	0.99	NA	330.31	320	3.24	NA	NA	NA	NA	NA	NA	NA	NA	NA	NA	NA	NA	NA	NA	NA	NA	NA	NA	NA	NA	NA
66	2019-05-06	may	parr	y	y	11.9	19.9	1.18	0.16	236.79	307	4.63	NA	NA	NA	NA	NA	NA	NA	NA	NA	NA	NA	NA	NA	NA	NA	NA	NA	NA	NA	NA	NA
67	2019-05-06	may	smolt	y	y	17.2	50.7	1	3.67	214.19	307.33	12.18	2.27	5.58	1.55	1.48	1.77	0.65	1.10	0.32	0.48	0.59	0.17	2.48	0.44	0.06	0.02	0.07	0.48	2.83	1.18	3.63	0.13
68	2019-05-06	may	smolt	y	y	17.6	51.5	0.94	1.28	220.9	325	12.85	NA	NA	NA	NA	NA	1.12	NA	0.15	0.28	0.27	0.13	1.19	0.28	0.05	0.01	0.05	0.46	2.00	1.15	3.35	0.07
69	2019-05-06	may	smolt	y	y	19.5	77	1.04	3.3	510.23	317	14.41	1.91	4.38	1.69	3.99	1.50	0.46	1.36	0.14	0.24	0.22	0.15	0.67	0.28	0.06	0.01	0.05	0.60	2.30	0.88	NA	0.17
70	2019-05-06	may	smolt	y	y	17	44.9	0.91	0.3	252.81	330	14.26	NA	NA	NA	NA	NA	NA	NA	NA	NA	NA	NA	NA	NA	NA	NA	NA	NA	NA	NA	NA	NA
71	2019-05-06	may	smolt	y	y	18	60.4	1.04	2.76	372.5	315	16.01	1.82	3.03	1.20	1.52	1.46	0.80	0.87	0.28	0.52	0.47	0.20	3.03	0.54	0.03	0.00	0.09	1.21	1.63	1.22	3.36	0.12
72	2019-05-06	may	smolt	y	y	17.9	55	0.96	5.3	445.76	307	16.15	2.53	4.81	1.45	2.16	1.09	0.78	1.28	0.26	0.48	0.45	0.11	1.99	0.44	0.05	0.01	0.06	0.78	2.03	1.51	3.22	0.12
73	2019-05-07	24h	parr	n	y	10.4	9.5	0.84	89.76	670.3	416	2.94	NA	NA	NA	1.77	1.36	2.81	NA	0.27	0.50	NA	0.18	0.41	0.53	0.03	0.01	0.02	0.37	1.22	1.29	4.20	0.15
74	2019-05-07	24h	parr	n	y	10.8	11.3	0.9	258.1	270.97	500	NA	0.62	2.20	1.16	1.39	3.55	1.25	1.03	0.26	0.21	0.49	0.06	0.35	0.43	0.02	0.01	0.04	0.54	1.30	1.32	NA	0.30
75	2019-05-07	24h	parr	n	y	10.7	11.9	0.97	16.06	254.52	440	2.23	0.48	1.45	0.87	1.18	1.25	2.12	0.90	0.14	0.24	0.43	0.09	0.20	0.19	0.02	0.00	0.03	0.73	1.60	1.30	5.17	0.07
76	2019-05-07	24h	parr	n	y	10.5	10	0.86	249.53	333.81	447	4.19	0.10	0.64	0.60	1.07	2.09	1.15	0.64	0.44	0.30	0.79	NA	0.22	0.34	NA	NA	NA	NA	NA	NA	NA	NA
77	2019-05-07	24h	parr	n	y	10.8	11.8	0.94	196.93	90.41	425	4.04	NA	NA	NA	NA	NA	NA	NA	NA	NA	NA	NA	NA	NA	0.04	0.00	0.08	0.83	2.37	1.32	4.59	0.16
78	2019-05-07	24h	parr	n	y	10.5	11.1	0.96	251.54	549.35	424	4.58	NA	NA	NA	NA	NA	NA	NA	NA	NA	NA	NA	NA	NA	NA	NA	NA	NA	NA	NA	NA	NA
79	2019-05-07	24h	parr	n	y	10.3	9.5	0.87	105.12	374.34	455	3.03	NA	NA	NA	NA	NA	NA	NA	NA	NA	NA	NA	NA	NA	NA	NA	NA	NA	NA	NA	NA	NA
80	2019-05-07	24h	parr	n	y	11.1	13.9	1.02	187.32	185.46	539.67	1.42	0.43	1.23	0.77	2.27	1.97	0.89	0.90	0.10	0.19	0.73	0.13	0.22	0.28	0.08	0.05	0.03	1.56	2.32	0.70	2.76	0.25
81	2019-05-07	24h	parr	n	y	10.6	10.7	0.9	280	289.32	469	2.38	0.37	1.35	0.88	1.46	1.71	1.82	1.45	0.17	0.20	0.32	0.05	0.26	0.46	0.11	0.07	0.06	1.59	NA	1.12	4.62	0.10
82	2019-05-07	24h	parr	n	y	11.3	13.8	0.96	53.84	376.19	421.33	2.07	0.16	0.79	0.53	0.89	2.19	0.86	0.81	0.39	0.49	0.93	0.16	0.30	0.36	0.07	0.04	0.03	0.60	4.21	NA	4.74	0.13
83	2019-05-07	24h	parr	n	y	11.1	13.9	1.02	202.18	227.72	485.5	3.09	0.38	1.29	0.68	2.33	3.41	0.96	0.65	0.23	0.37	0.69	0.19	0.24	0.37	NA	NA	NA	NA	NA	NA	NA	NA
84	2019-05-07	24h	parr	n	y	10.8	10.3	0.82	155.1	616.26	451	2.04	NA	NA	NA	NA	NA	NA	NA	NA	NA	NA	NA	NA	NA	NA	NA	NA	NA	NA	NA	NA	NA
85	2019-05-07	24h	smolt	n	y	17.4	50.2	0.95	28.75	316.44	327	8.32	0.12	0.69	0.87	1.53	2.06	1.20	0.74	0.26	0.61	0.62	0.23	4.64	0.74	0.05	0.04	0.03	0.46	2.67	1.16	2.91	0.07
86	2019-05-07	24h	smolt	n	y	17.4	50	0.95	26.48	169.74	322	15.33	0.65	1.53	1.27	2.04	1.83	0.87	1.13	0.30	0.64	0.70	0.30	1.62	0.51	0.06	0.03	0.04	0.48	4.65	0.93	2.55	0.11
87	2019-05-07	24h	smolt	n	y	17.1	45.6	0.91	99.97	193.07	317	NA	NA	NA	NA	NA	NA	NA	NA	NA	NA	NA	NA	NA	NA	NA	NA	NA	NA	NA	NA	NA	NA
88	2019-05-07	24h	smolt	n	y	16.2	38.3	0.9	11.09	206.4	342	11.56	0.93	2.30	1.06	1.65	1.62	1.32	1.44	0.24	0.56	0.55	0.25	1.89	0.44	0.07	0.04	0.06	0.90	4.85	1.22	3.43	0.08
89	2019-05-07	24h	smolt	n	y	16.4	39.7	0.9	NA	NA	NA	13.80	1.88	5.12	1.31	1.23	1.36	0.63	1.23	0.43	0.56	0.45	0.17	2.03	0.38	0.04	0.03	0.04	0.64	4.44	1.29	3.18	0.08
90	2019-05-07	24h	smolt	n	y	16.8	47.2	1	32.03	348.48	329	10.00	2.43	7.02	1.54	1.66	1.31	1.09	1.64	0.28	0.43	0.37	0.23	2.00	0.56	0.07	0.04	0.05	0.52	4.29	1.49	3.79	0.07
91	2019-05-07	24h	smolt	n	y	17.5	53.6	1	6.68	184.19	323	14.51	3.19	7.41	2.07	2.64	0.97	1.32	1.97	NA	0.67	0.39	0.19	6.58	1.27	0.08	0.03	0.04	0.42	7.09	NA	4.51	0.11
92	2019-05-07	24h	smolt	n	y	18.1	53.2	0.9	5.94	241.39	331	12.60	0.12	0.91	0.71	1.20	2.02	0.88	0.66	0.32	NA	0.57	0.34	6.25	1.31	0.06	0.03	0.03	0.88	4.36	1.22	3.51	0.12
93	2019-05-07	24h	smolt	n	y	19.3	68.7	0.96	41.25	253.48	340	11.89	1.59	2.99	0.96	2.19	1.93	0.85	1.29	0.24	0.57	0.49	0.27	2.97	0.62	NA	0.05	0.06	0.89	6.59	1.33	3.83	0.11
94	2019-05-07	24h	smolt	n	y	17	49.6	1.01	66.28	196.47	317	15.55	NA	NA	NA	NA	NA	NA	NA	NA	NA	NA	NA	NA	NA	NA	NA	NA	NA	NA	NA	NA	NA
95	2019-05-07	24h	smolt	n	y	16.8	46.8	0.99	18.58	230.48	325	15.24	NA	NA	NA	NA	NA	NA	NA	NA	NA	NA	NA	NA	NA	NA	NA	NA	NA	NA	NA	NA	NA
96	2019-05-07	24h	smolt	n	y	17	47.2	0.96	50.54	335.28	318	13.09	NA	NA	NA	NA	NA	NA	NA	NA	NA	NA	NA	NA	NA	NA	NA	NA	NA	NA	NA	NA	NA
97	2019-05-10	10d	smolt	n	y	17.1	48.9	0.98	280	592.96	320	10.58	2.16	5.62	1.97	0.86	1.74	1.39	1.26	0.28	0.68	0.60	0.19	3.43	0.55	0.03	0.01	0.02	0.26	1.58	1.25	2.98	0.12
98	2019-05-10	10d	smolt	n	y	17.4	46.6	0.88	211.48	496.32	307	9.45	1.44	3.17	1.49	1.66	1.16	1.61	1.24	0.19	0.56	0.80	0.29	1.63	0.71	0.04	0.02	0.02	0.29	1.85	1.26	2.99	0.10
99	2019-05-10	10d	smolt	n	y	17.2	44.9	0.88	2.13	283.11	310	15.93	1.90	5.46	1.52	1.72	0.80	1.30	1.25	0.19	0.55	0.30	0.20	3.57	0.82	0.03	0.02	0.02	0.38	1.40	1.20	3.09	0.13
100	2019-05-10	10d	smolt	n	y	16.1	39	0.93	85.2	271.52	322	10.49	1.12	3.79	1.50	0.80	1.66	1.01	1.24	0.41	0.88	0.41	0.30	5.86	1.06	0.04	0.03	0.03	0.27	3.30	1.63	3.87	0.09
101	2019-05-10	10d	smolt	n	y	19.8	76.2	0.98	44.89	760.27	321	13.54	3.75	7.38	1.88	1.07	0.95	0.92	1.28	0.61	1.16	0.58	0.42	1.76	1.23	0.04	0.02	0.03	0.20	2.91	1.28	2.68	NA
102	2019-05-10	10d	smolt	n	y	18.4	57.5	0.92	100.2	466.34	318	16.54	1.06	2.69	1.07	1.10	0.43	1.06	NA	0.20	0.57	0.21	0.14	4.38	1.12	0.04	0.02	0.02	0.49	2.01	1.21	2.19	0.09
103	2019-05-10	10d	smolt	n	y	16.8	45.6	0.96	19.54	198.95	320	13.00	1.95	4.86	1.61	0.82	1.04	1.30	1.42	0.38	0.75	0.57	0.23	5.07	0.85	0.05	0.02	0.02	0.33	2.33	1.49	3.88	0.12
104	2019-05-10	10d	smolt	n	y	16.2	40.5	0.95	125.9	404.18	308	8.06	0.28	0.99	NA	1.30	1.35	0.87	NA	0.34	0.74	0.62	0.16	5.79	0.90	0.04	0.02	0.02	0.24	2.29	1.59	3.29	0.13
105	2019-05-10	10d	smolt	n	y	16.4	41.6	0.94	11.67	414.87	313.5	14.70	NA	NA	NA	NA	NA	NA	NA	NA	NA	NA	NA	NA	NA	NA	NA	NA	NA	NA	NA	NA	NA
106	2019-05-10	10d	smolt	n	y	17.1	46.5	0.93	15.28	188.88	309	13.90	NA	NA	NA	NA	NA	NA	NA	NA	NA	NA	NA	NA	NA	NA	NA	NA	NA	NA	NA	NA	NA
107	2019-05-10	10d	smolt	n	y	18.2	57.8	0.96	152.56	258.28	311	8.11	NA	NA	NA	NA	NA	NA	NA	NA	NA	NA	NA	NA	NA	NA	NA	NA	NA	NA	NA	NA	NA
108	2019-05-10	10d	smolt	n	y	17.6	56.1	1.03	39.61	248.96	301	15.64	NA	NA	NA	NA	NA	NA	NA	NA	NA	NA	NA	NA	NA	NA	NA	NA	NA	NA	NA	NA	NA
109	2019-05-10	10d	parr	n	y	10.9	11.8	0.91	20.82	327.88	328	8.72	0.54	2.06	1.02	0.68	2.15	1.66	0.93	0.37	0.37	0.43	0.11	0.53	0.66	0.04	0.02	0.02	0.27	2.11	2.52	6.20	0.12
110	2019-05-10	10d	parr	n	y	10.6	11.2	0.94	2.5	324.93	324	6.01	NA	NA	NA	NA	NA	NA	NA	NA	NA	NA	NA	NA	NA	NA	NA	NA	NA	NA	NA	NA	NA
111	2019-05-10	10d	parr	n	y	10.8	12.2	0.97	3.88	353.36	NA	5.63	0.29	1.14	1.03	1.83	1.51	1.07	0.78	0.58	0.65	0.68	0.15	0.51	0.64	0.04	0.02	0.02	0.25	1.64	1.74	3.94	0.09
112	2019-05-10	10d	parr	n	y	10.5	11.7	1.01	0.24	464.89	322	6.80	0.67	2.50	NA	NA	1.03	2.13	NA	0.57	0.94	NA	NA	0.86	1.01	0.04	0.03	0.02	0.24	1.98	3.64	4.50	0.15
113	2019-05-10	10d	parr	n	y	11.4	13.4	0.9	32.49	277.65	330.5	6.59	0.07	0.65	0.89	1.50	0.99	1.57	0.94	0.29	0.48	0.44	0.12	0.50	0.86	0.04	0.02	0.01	0.39	1.56	3.50	6.22	0.08
114	2019-05-10	10d	parr	n	y	11.6	14.7	0.94	44.61	272.7	354	6.57	0.20	1.11	0.88	1.31	1.70	1.30	0.86	0.36	0.49	0.71	0.12	0.55	1.34	NA	NA	0.03	0.47	NA	2.93	6.30	0.08
115	2019-05-10	10d	parr	n	y	11	11.6	0.87	7.57	127.76	360.5	4.81	0.02	0.40	0.46	0.78	1.59	0.91	0.66	0.16	0.35	0.31	0.07	0.38	0.66	0.03	0.02	0.01	NA	1.93	1.71	3.03	0.14
116	2019-05-10	10d	parr	n	y	11.4	12.9	0.87	22.1	349.5	305	7.75	0.33	1.58	0.91	1.44	1.19	1.45	0.93	0.33	0.56	0.51	0.14	NA	0.72	0.05	0.02	0.03	0.23	2.37	3.02	4.02	0.11
117	2019-05-10	10d	parr	n	y	10.7	11.3	0.92	0.82	722.07	301	6.79	0.61	2.60	1.11	1.57	1.33	1.30	0.93	0.37	0.70	0.54	0.18	0.62	1.00	0.05	0.02	0.02	0.43	1.83	3.47	3.56	0.19
118	2019-05-10	10d	parr	n	y	10.2	9.5	0.9	16.51	NA	312	4.88	NA	NA	NA	NA	NA	NA	NA	NA	NA	NA	NA	NA	NA	NA	NA	NA	NA	NA	NA	NA	NA
119	2019-05-10	10d	parr	n	y	10.1	10.2	0.99	1.09	NA	329.5	6.35	NA	NA	NA	NA	NA	NA	NA	NA	NA	NA	NA	NA	NA	NA	NA	NA	NA	NA	NA	NA	NA
120	2019-05-10	10d	parr	n	y	10.4	9.9	0.88	0.24	603.88	323	9.60	NA	NA	NA	NA	NA	NA	NA	NA	NA	NA	NA	NA	NA	NA	NA	NA	NA	NA	NA	NA	NA
121	2019-05-10	96h	smolt	n	y	16.9	45.1	0.93	15.15	281.18	302	13.05	1.76	4.37	1.53	1.45	1.44	1.12	1.64	0.19	0.39	0.54	0.13	2.23	0.30	0.06	0.03	NA	0.64	3.55	2.55	4.04	0.14
122	2019-05-10	96h	smolt	n	y	18.2	56.5	0.94	3.16	184.74	301	13.28	2.24	5.25	1.64	1.51	2.18	1.01	1.07	0.19	0.44	0.38	0.14	1.89	0.37	0.05	0.02	0.05	0.48	3.05	1.71	4.10	0.14
123	2019-05-10	96h	smolt	n	y	16.1	39.3	0.94	5.6	185.53	325	13.66	0.45	1.12	0.78	1.97	1.73	1.36	0.88	0.22	0.45	0.61	0.29	1.99	0.34	0.04	0.01	0.03	0.24	2.30	1.62	3.20	0.10
124	2019-05-10	96h	smolt	n	y	17.8	52.4	0.93	15.22	229.54	331	18.19	0.13	0.68	0.62	1.28	2.55	0.83	0.84	0.20	0.47	0.49	0.18	2.80	0.55	0.11	0.03	0.07	0.38	3.89	1.10	2.98	0.09
125	2019-05-10	96h	smolt	n	y	16.3	40.7	0.94	4.87	253.6	311	NA	1.49	4.45	1.45	1.32	1.61	1.01	1.25	NA	0.54	0.26	0.16	NA	0.59	0.09	0.03	0.03	0.49	3.31	2.30	4.65	0.13
126	2019-05-10	96h	smolt	n	y	17.1	44.8	0.9	5.38	233.27	324	17.49	0.33	1.02	1.07	2.12	1.88	0.89	1.22	0.24	0.48	0.33	0.18	2.85	0.49	0.06	0.02	0.04	0.44	3.30	1.95	4.53	0.13
127	2019-05-10	96h	smolt	n	y	17.1	46.8	0.94	1.85	134.61	313	13.63	0.59	1.70	0.90	1.73	2.37	0.78	0.88	NA	0.43	0.33	0.22	0.51	0.82	0.09	0.03	0.04	NA	2.92	1.66	2.57	NA
128	2019-05-10	96h	smolt	n	y	17.9	55.6	0.97	3.27	184.1	301.5	15.10	3.14	5.17	1.64	2.14	2.49	0.96	1.27	0.23	NA	0.85	0.22	1.61	0.34	0.10	0.03	0.05	0.40	4.04	1.85	4.46	0.14
129	2019-05-10	96h	smolt	n	y	15.6	37	0.97	7.49	358.33	NA	13.91	NA	NA	NA	NA	NA	NA	NA	NA	NA	NA	NA	NA	NA	NA	NA	NA	NA	NA	NA	NA	NA
130	2019-05-10	96h	smolt	n	y	16.9	48.8	1.01	7.96	175.41	330	16.18	NA	NA	NA	NA	NA	NA	NA	NA	NA	NA	NA	NA	NA	NA	NA	NA	NA	NA	NA	NA	NA
131	2019-05-10	96h	smolt	n	y	16.8	45.9	0.97	2.48	260.74	323	14.63	NA	NA	NA	NA	NA	NA	NA	NA	NA	NA	NA	NA	NA	NA	NA	NA	NA	NA	NA	NA	NA
132	2019-05-10	96h	smolt	n	y	16.6	46	1.01	1.46	298.79	326	13.03	NA	NA	NA	NA	NA	NA	NA	NA	NA	NA	NA	NA	NA	NA	NA	NA	NA	NA	NA	NA	NA
133	2019-05-10	96h	parr	n	y	12.4	17.8	0.93	3.65	246.15	314.5	13.48	0.89	3.15	1.30	2.72	2.43	1.01	0.82	0.16	0.42	0.53	0.17	3.04	0.45	0.06	0.02	0.04	0.27	2.44	2.49	5.10	0.17
134	2019-05-10	96h	parr	n	y	12.1	16.2	0.91	3.85	NA	294	15.58	0.44	2.01	1.23	1.88	1.55	1.58	1.51	0.28	0.55	0.49	0.21	4.66	NA	0.06	0.02	0.06	0.62	3.16	2.31	4.05	0.10
135	2019-05-10	96h	parr	n	y	12.4	15.8	0.83	13.77	208.3	318	7.79	0.74	3.11	1.40	3.19	1.40	1.23	1.42	0.21	0.30	0.53	0.08	0.38	0.25	0.06	0.01	0.03	0.34	2.71	2.82	4.18	0.18
136	2019-05-10	96h	parr	n	y	11.6	15.6	1	NA	312.06	313	17.74	0.12	0.99	0.83	2.28	1.31	1.14	1.04	0.24	0.57	0.40	0.11	5.19	0.53	0.03	0.01	0.03	0.53	2.52	2.35	3.98	0.19
137	2019-05-10	96h	parr	n	y	11.6	13.2	0.85	88.62	279.98	317	9.36	0.70	3.66	1.20	2.57	2.20	1.02	1.05	0.22	0.29	0.28	0.07	1.53	0.37	0.05	0.01	0.03	0.31	1.60	2.77	6.18	0.17
138	2019-05-10	96h	parr	n	y	11.7	16.6	1.04	1.22	335.11	377	5.15	0.29	1.62	0.90	1.94	2.51	1.19	1.10	0.39	0.53	0.57	0.18	1.21	0.50	0.08	0.02	0.03	0.62	3.01	2.83	4.13	0.13
139	2019-05-10	96h	parr	n	y	11.9	15.2	0.9	5.97	145.54	333	12.77	0.86	3.47	1.02	2.62	2.84	0.92	0.81	0.41	0.57	0.42	0.13	5.31	0.42	0.08	0.02	NA	0.45	2.64	3.03	5.84	0.14
140	2019-05-10	96h	parr	n	y	11.9	16.7	0.99	31.81	309.9	396	5.00	0.80	3.49	1.15	2.88	2.57	1.26	1.18	0.39	0.50	0.27	0.31	0.91	0.41	0.04	0.01	0.03	0.31	1.70	2.73	6.72	0.16
141	2019-05-10	96h	parr	n	y	12.7	11.7	0.57	7.19	425.96	376	3.80	NA	NA	NA	NA	NA	NA	NA	NA	NA	NA	NA	NA	NA	NA	NA	NA	NA	NA	NA	NA	NA
142	2019-05-10	96h	parr	n	y	10.5	11.9	1.03	8.11	293.74	353	4.97	NA	NA	NA	NA	NA	NA	NA	NA	NA	NA	NA	NA	NA	NA	NA	NA	NA	NA	NA	NA	NA
143	2019-05-10	96h	parr	n	y	11.4	12.4	0.84	31.43	266.01	333	11.56	NA	NA	NA	NA	NA	NA	NA	NA	NA	NA	NA	NA	NA	NA	NA	NA	NA	NA	NA	NA	NA
144	2019-05-10	96h	parr	n	y	10.6	10.9	0.92	2.28	380.94	373	6.29	NA	NA	NA	NA	NA	NA	NA	NA	NA	NA	NA	NA	NA	NA	NA	NA	NA	NA	NA	NA	NA
145	2019-07-15	july	smolt	y	n	16.2	43.2	1.02	0.3	205.29	313	5.09	1.76	2.09	1.39	1.36	2.99	1.01	1.00	0.16	0.33	0.49	0.12	1.03	0.32	0.05	0.01	0.07	1.49	3.28	1.13	4.28	0.10
146	2019-07-15	july	smolt	y	n	16.4	46.5	1.05	1.73	306.49	306	2.16	1.18	2.02	1.52	1.13	1.59	1.50	1.38	0.31	0.56	0.86	0.18	1.93	0.60	0.04	0.01	0.05	1.02	2.08	1.21	5.05	0.06
147	2019-07-15	july	smolt	y	n	16.8	42.3	0.89	0.3	474.96	306	4.89	1.56	2.88	1.75	0.70	1.98	0.95	1.81	0.23	0.46	0.72	0.22	2.39	0.63	0.04	0.00	0.07	1.33	2.40	1.39	6.03	0.10
148	2019-07-15	july	smolt	y	n	16.2	35	0.82	5.85	226.95	293	6.15	0.22	0.65	0.67	1.87	2.90	0.64	0.71	0.15	0.31	0.49	0.15	1.01	0.56	NA	0.01	0.07	NA	4.37	1.24	5.68	NA
149	2019-07-15	july	smolt	y	n	16.9	42.8	0.89	NA	245.98	307	5.58	1.00	1.75	1.07	0.80	2.37	0.61	1.02	0.41	0.70	0.57	0.25	2.81	0.91	0.05	0.02	0.07	1.18	3.53	1.40	3.54	0.07
150	2019-07-15	july	smolt	y	n	17.6	50.6	0.93	7.37	330.5	314	2.56	1.29	2.49	1.35	1.03	1.55	1.12	1.47	0.15	0.22	0.33	0.07	0.81	0.24	0.05	0.03	0.05	0.98	4.13	NA	5.19	0.09
151	2019-07-15	july	smolt	y	n	16.2	40.4	0.95	0.3	165.84	312	4.96	0.30	0.54	0.86	1.29	1.55	0.87	0.83	0.22	0.53	0.33	0.17	2.89	0.39	0.03	0.01	0.03	0.95	3.18	1.29	3.69	0.09
152	2019-07-15	july	smolt	y	n	15.6	31.7	0.83	1.58	210.4	311	4.16	0.48	1.06	0.95	1.30	1.62	1.06	1.04	0.31	0.51	0.48	0.14	2.37	0.84	0.06	0.02	0.05	0.83	2.55	1.64	3.48	0.10
153	2019-07-15	july	smolt	y	n	15.9	34.1	0.85	1.62	212.9	335	8.16	NA	NA	NA	NA	NA	NA	NA	NA	NA	NA	NA	NA	NA	NA	NA	NA	NA	NA	NA	NA	NA
154	2019-07-15	july	smolt	y	n	16.2	38.3	0.9	0.22	422.63	314	8.20	NA	NA	NA	NA	NA	NA	NA	NA	NA	NA	NA	NA	NA	NA	NA	NA	NA	NA	NA	NA	NA
155	2019-07-15	july	smolt	y	n	14.5	28.9	0.95	3.19	189.6	298	5.33	NA	NA	NA	NA	NA	NA	NA	NA	NA	NA	NA	NA	NA	NA	NA	NA	NA	NA	NA	NA	NA
156	2019-07-15	july	smolt	y	n	16.2	37.5	0.88	1.67	250.13	331	4.61	NA	NA	NA	NA	NA	NA	NA	NA	NA	NA	NA	NA	NA	NA	NA	NA	NA	NA	NA	NA	NA
157	2019-07-15	july	parr	y	n	12.6	25.5	1.27	0.3	281.1	320	2.53	1.33	2.13	2.12	0.98	1.22	2.49	2.29	0.19	0.29	0.37	0.08	0.23	0.33	0.04	0.02	0.02	0.58	3.46	1.28	4.79	0.09
158	2019-07-15	july	parr	y	n	12	18.9	1.09	0.09	174.11	313	2.51	0.08	0.69	1.12	2.40	1.68	2.80	1.30	0.16	0.23	0.46	0.06	0.29	0.23	0.04	0.02	NA	0.61	1.62	1.74	2.64	0.09
159	2019-07-15	july	parr	y	n	12.9	24.1	1.12	0.3	607.65	311	2.24	0.75	1.22	1.78	3.62	2.79	2.41	1.27	0.15	0.26	0.40	0.08	0.30	0.29	0.03	0.02	0.03	0.89	2.50	1.43	4.47	0.10
160	2019-07-15	july	parr	y	n	12.6	21.6	1.08	0.3	287.92	321	NA	1.03	2.12	1.69	3.43	1.91	1.68	2.00	0.12	0.18	0.32	0.04	0.21	0.26	0.06	0.03	0.03	0.85	4.61	1.32	4.24	0.11
161	2019-07-15	july	parr	y	n	11.6	19.3	1.24	0.31	527.47	297	2.59	1.12	2.16	1.75	3.00	0.99	1.63	2.28	0.23	0.29	0.35	0.09	0.33	0.50	0.05	0.03	0.03	1.03	3.21	2.11	3.92	0.15
162	2019-07-15	july	parr	y	n	11.9	17.9	1.06	0.06	297.9	311	2.98	0.19	0.40	0.81	1.71	1.44	1.56	1.28	0.18	0.27	0.30	0.13	0.44	0.34	0.03	0.02	0.02	0.55	3.90	1.42	2.91	0.07
163	2019-07-15	july	parr	y	n	11.6	17.5	1.12	0.01	272.95	305	2.69	0.08	0.50	0.95	1.84	2.26	1.53	1.16	0.16	0.21	0.20	0.05	0.28	0.35	NA	NA	NA	NA	NA	NA	NA	NA
164	2019-07-15	july	parr	y	n	11.6	17.6	1.13	0.17	202.01	310	3.31	0.46	1.23	1.09	0.99	1.97	1.67	1.69	NA	0.11	0.31	0.06	0.23	0.21	0.06	0.02	0.03	0.61	2.66	0.96	2.82	0.20
165	2019-07-15	july	parr	y	n	11.4	17.6	1.19	0.3	235.03	307	2.97	NA	NA	NA	NA	NA	NA	NA	NA	NA	NA	NA	NA	NA	NA	NA	NA	NA	NA	NA	NA	NA
166	2019-07-15	july	parr	y	n	11.4	16.5	1.11	0.12	458.93	296	2.81	NA	NA	NA	NA	NA	NA	NA	NA	NA	NA	NA	NA	NA	NA	NA	NA	NA	NA	NA	NA	NA
167	2019-07-15	july	parr	y	n	11.6	18.6	1.19	0.3	NA	339	1.49	NA	NA	NA	NA	NA	NA	NA	NA	NA	NA	NA	NA	NA	NA	NA	NA	NA	NA	NA	NA	NA
168	2019-07-15	july	parr	y	n	11.3	16.9	1.17	0.03	294.64	294	2.10	NA	NA	NA	NA	NA	NA	NA	NA	NA	NA	NA	NA	NA	NA	NA	NA	NA	NA	NA	NA	NA
